# Supplementary material for: In Vitro Antiglycation and Methylglyoxal Trapping Effect of Peppermint Leaf (Mentha × piperita L.) and Its Polyphenols
Source: Molecules. 2023 Mar 22;28(6):2865. doi: 10.3390/molecules28062865 (PMC10056224; doi:10.3390/molecules28062865)
Supplement: Supplementary file 1 [file molecules-28-02865-s001.zip]

Archive with 1 entries (1 files):
- molecules-2262178-supplementary.pdf
